# Supplementary material for: The paralog-to-contig assignment problem: high quality gene models from fragmented assemblies
Source: Algorithms Mol Biol. 2016 Feb 24;11:1. doi: 10.1186/s13015-016-0063-y (PMC4765045; doi:10.1186/s13015-016-0063-y)
Supplement: Supplementary file 3 — 10.1186/s13015-016-0063-y Memory and time requirements of the ExonMatchSolver on simulated data. The raw data is provided as Addtional_file3.xlsx. Raw data on memory and time assessment of the ExonMatchSolver on simulated data. The memory and time requirements of the ExonMatchSolver were measured for different numbers of exons (1, 3, 5, 7, 10, 12, 50, 70, 100) and paralogs (4, 6, 8 10, 20. 40, 70, 100) on data simulated with ALF. Memory was estimated as Resident Set Size. Memory and running time were sampled for each combination of paralogs and exons for 20 independent runs of fragmentation and averaged. [file 13015_2016_63_MOESM3_ESM.xlsx]

## Sheet: simulation_memory
	Exon number	Paralog number	RSS memory in kB	Log10(RSS memory)
E1P4	1	4	34744.6	0
E3P4	3	4	32713.8	-0.1
E5P4	5	4	45498.2	0
E7P4	7	4	32814.6	0
E10P4	10	4	35755.8	0
E12P4	12	4	33139.8	0
E20P4	20	4	45143.4	0.1
E50P4	50	4	122429	0.3
E70P4	70	4	153205	0.4
E100P4	100	4	214448	0.4
E1P6	1	6	71355	0.2
E3P6	3	6	49251	0.1
E5P6	5	6	54265.2	0.1
E7P6	7	6	49188.6	0.1
E10P6	10	6	81491.6	0.2
E12P6	12	6	70998.2	0.2
E20P6	20	6	91097.6	0.2
E50P6	50	6	174529	0.4
E70P6	70	6	229059	0.5
E100P6	100	6	377720	0.6
E1P8	1	8	72763	0.2
E3P8	3	8	70977.2	0.2
E5P8	5	8	78223	0.2
E7P8	7	8	59499.8	0.1
E10P8	10	8	84621.6	0.2
E12P8	12	8	89990.2	0.3
E20P8	20	8	109852	0.3
E50P8	50	8	234475	0.5
E70P8	70	8	373444	0.6
E100P8	100	8	651125	0.8
E1P10	1	10	74369.6	0.3
E3P10	3	10	78146	0.3
E5P10	5	10	80457.2	0.2
E7P10	7	10	82967.6	0.2
E10P10	10	10	92553.8	0.3
E12P10	12	10	98890.6	0.3
E20P10	20	10	142709	0.4
E50P10	50	10	339137	0.6
E70P10	70	10	545428	0.7
E100P10	100	10	1067870	1
E1P20	1	20	86701	0.6
E3P20	3	20	98842	0.5
E5P20	5	20	105265	0.5
E7P20	7	20	144575	0.4
E10P20	10	20	167983	0.5
E12P20	12	20	189979	0.5
E20P20	20	20	298382	0.6
E50P20	50	20	1.7387e+06	1.2
E70P20	70	20	3.60522e+06	1.6
E100P20	100	20	6982305	1.9
E1P40	1	40	124266	0.8
E3P40	3	40	196027	0.8
E5P40	5	40	232575	0.8
E7P40	7	40	370626	0.8
E10P40	10	40	525104	0.9
E12P40	12	40	805747	1
E20P40	20	40	1.43816e+06	1.2
E50P40	50	40	1.20523e+07	2.1
E70P40	70	40	2.35173e+07	2.4
E100P40	100	40	4.55177e+07	2.7
E1P70	1	70	432041	1.1
E3P70	3	70	670491	1.1
E5P70	5	70	1.04866e+06	1.2
E7P70	7	70	1.99638e+06	1.4
E10P70	10	70	2.35955e+06	1.4
E12P70	12	70	3.41565e+06	1.6
E20P70	20	70	6477423	1.9
E50P70	50	70	3.71392e+07	2.9
E70P70	70	70	6.74603e+07	3.2
E100P70	100	70	1.32419e+08	3.7
E1P100	1	100	812554	1.1
E3P100	3	100	1691626	1.4
E5P100	5	100	2.1307e+06	1.5
E7P100	7	100	3.59088e+06	1.7
E10P100	10	100	5.72281e+06	1.9
E12P100	12	100	7104859	2
E20P100	20	100	15186098	2.5
E50P100	50	100	6.8477e+07	3.3
E70P100	70	100	1.33677e+08	3.6
E100P100	100	100	2.38751e+08	4.4

## Sheet: simulation_time
C	Exon number	Paralog number	Real time in s	User time in s	System time in s	Log10(Real time)	Log10(User time)	Log10(System time)
E1P4	1	4	0.972	5.354	0.171	0	0.7	-0.8
E3P4	3	4	0.8625	5.8715	0.166	-0.1	0.8	-0.8
E5P4	5	4	1.119	8.1075	0.1835	0	0.9	-0.7
E7P4	7	4	0.925	6.7695	0.17	0	0.8	-0.8
E10P4	10	4	0.984	7.02	0.188	0	0.8	-0.7
E12P4	12	4	1.0375	7.819	0.192	0	0.9	-0.7
E20P4	20	4	1.1355	6.8335	0.214	0.1	0.8	-0.7
E50P4	50	4	1.9965	7.2905	0.4195	0.3	0.9	-0.4
E70P4	70	4	2.2415	10.311	0.4245	0.4	1	-0.4
E100P4	100	4	2.5695	7.4315	0.5455	0.4	0.9	-0.3
E1P6	1	6	1.5995	4.019	0.3075	0.2	0.6	-0.5
E3P6	3	6	1.175	7.2105	0.202	0.1	0.9	-0.7
E5P6	5	6	1.1815	6.362	0.213	0.1	0.8	-0.7
E7P6	7	6	1.133	7.2585	0.2055	0.1	0.9	-0.7
E10P6	10	6	1.5095	8.632	0.2805	0.2	0.9	-0.6
E12P6	12	6	1.422	7.916	0.2575	0.2	0.9	-0.6
E20P6	20	6	1.6815	6.3235	0.3365	0.2	0.8	-0.5
E50P6	50	6	2.6395	5.4515	0.635	0.4	0.7	-0.2
E70P6	70	6	2.9985	5.262	0.673	0.5	0.7	-0.2
E100P6	100	6	3.723	6.8475	0.8285	0.6	0.8	-0.1
E1P8	1	8	1.713	6.26	0.302	0.2	0.8	-0.5
E3P8	3	8	1.7575	5.4945	0.3255	0.2	0.7	-0.5
E5P8	5	8	1.5415	7.172	0.309	0.2	0.9	-0.5
E7P8	7	8	1.2745	5.9475	0.2585	0.1	0.8	-0.6
E10P8	10	8	1.7075	6.1505	0.331	0.2	0.8	-0.5
E12P8	12	8	1.9995	7.7515	0.3675	0.3	0.9	-0.4
E20P8	20	8	2.067	7.358	0.3945	0.3	0.9	-0.4
E50P8	50	8	3.385	5.299	0.7945	0.5	0.7	-0.1
E70P8	70	8	4.1375	8.282	0.963	0.6	0.9	0
E100P8	100	8	5.9275	9.7155	8.3085	0.8	1	0.9
E1P10	1	10	2.1985	4.353	0.4245	0.3	0.6	-0.4
E3P10	3	10	1.937	5.745	0.367	0.3	0.8	-0.4
E5P10	5	10	1.7035	7.507	0.326	0.2	0.9	-0.5
E7P10	7	10	1.423	7.399	0.2715	0.2	0.9	-0.6
E10P10	10	10	1.983	7.795	0.3635	0.3	0.9	-0.4
E12P10	12	10	1.8935	7.034	0.3835	0.3	0.8	-0.4
E20P10	20	10	2.4675	5.543	0.5635	0.4	0.7	-0.2
E50P10	50	10	4.355	7.035	1.024	0.6	0.8	0
E70P10	70	10	5.37	8.7335	1.423	0.7	0.9	0.2
E100P10	100	10	9.9435	14.9265	3.666	1	1.2	0.6
E1P20	1	20	3.575	3.3535	0.86	0.6	0.5	-0.1
E3P20	3	20	2.8705	3.356	0.6245	0.5	0.5	-0.2
E5P20	5	20	2.9615	3.514	0.6605	0.5	0.5	-0.2
E7P20	7	20	2.809	4.699	0.6715	0.4	0.7	-0.2
E10P20	10	20	3.382	5.0865	0.816	0.5	0.7	-0.1
E12P20	12	20	3.219	5.535	0.77	0.5	0.7	-0.1
E20P20	20	20	4.3585	7.141	0.988	0.6	0.9	0
E50P20	50	20	17.766	21.6005	5.4645	1.2	1.3	0.7
E70P20	70	20	41.0295	50.6015	7.57	1.6	1.7	0.9
E100P20	100	20	87.962	104.921	22.852	1.9	2	1.4
E1P40	1	40	5.677	5.9735	1.38	0.8	0.8	0.1
E3P40	3	40	5.7425	7.055	1.3165	0.8	0.8	0.1
E5P40	5	40	5.736	7.3795	1.418	0.8	0.9	0.2
E7P40	7	40	6.989	9.2245	1.56	0.8	1	0.2
E10P40	10	40	7.9	10.4975	1.8135	0.9	1	0.3
E12P40	12	40	10.8895	13.22	3.2455	1	1.1	0.5
E20P40	20	40	15.051	17.5125	3.4085	1.2	1.2	0.5
E50P40	50	40	135.683	171.343	27.254	2.1	2.2	1.4
E70P40	70	40	280.875	328.144	50.1835	2.4	2.5	1.7
E100P40	100	40	535.55	603.357	98.043	2.7	2.8	2
E1P70	1	70	13.0115	14.389	2.7505	1.1	1.2	0.4
E3P70	3	70	11.9695	14.0355	2.51	1.1	1.1	0.4
E5P70	5	70	15.204	17.879	3.4105	1.2	1.3	0.5
E7P70	7	70	25.771	27.2	5.4275	1.4	1.4	0.7
E10P70	10	70	27.1805	30.942	7.115	1.4	1.5	0.9
E12P70	12	70	43.759	46.036	11.779	1.6	1.7	1.1
E20P70	20	70	84.1725	105.062	22.5925	1.9	2	1.4
E50P70	50	70	889.736	972.664	112.278	2.9	3	2.1
E70P70	70	70	1492.81	1534.66	313.846	3.2	3.2	2.5
E100P70	100	70	4560.3	3471.79	2422.86	3.7	3.5	3.4
E1P100	1	100	13.372	13.452	2.905	1.1	1.1	0.5
E3P100	3	100	24.6095	26.376	6.6805	1.4	1.4	0.8
E5P100	5	100	29.3555	30.151	7.6305	1.5	1.5	0.9
E7P100	7	100	45.6525	46.622	15.0045	1.7	1.7	1.2
E10P100	10	100	75.863	84.1175	20.975	1.9	1.9	1.3
E12P100	12	100	109.07	121.925	31.088	2	2.1	1.5
E20P100	20	100	296.726	332.363	46.85	2.5	2.5	1.7
E50P100	50	100	2072.28	2100.64	455.11	3.3	3.3	2.7
E70P100	70	100	4157.99	3175.31	2588.68	3.6	3.5	3.4
E100P100	100	100	24185.4	8168.54	28095.8	4.4	3.9	4.4
